# Supplementary material for: Superior Growth Strategies and Stable Rhizosphere Microbial Communities Enhance the Competitive Advantage of the Invasive Plant Solanum rostratum over Its Native Congener S. nigrum
Source: Plants (Basel). 2026 Feb 25;15(5):687. doi: 10.3390/plants15050687 (PMC12986791; doi:10.3390/plants15050687)
Supplement: Supplementary file 1 [file plants-15-00687-s001.zip]

Archive with 1 entries (1 files):
- plants-4149622-supplementary.xlsx
