# Supplementary material for: Superior Growth Strategies and Stable Rhizosphere Microbial Communities Enhance the Competitive Advantage of the Invasive Plant Solanum rostratum over Its Native Congener S. nigrum
Source: Plants (Basel). 2026 Feb 25;15(5):687. doi: 10.3390/plants15050687 (PMC12986791; doi:10.3390/plants15050687)
Supplement: Supplementary file 1 [file plants-15-00687-s001.zip › plants-4149622-supplementary.xlsx]

## Sheet: S1
Supplementary Table S1 Network attributes
Sample	Treatment	Average degree	Modularity	Average path length	Network diameter	Nodes	Edges	Positive correlations	Negative correlations
Solanum rostratum	N1	19.715	0.605	10.509	33	421	2075	0.8173	0.1827
	N2	16.278	0.7	4.07	14	187	731	0.6781	0.3219
	N3	22.518	0.801	8.21	22	224	1261	0.5987	0.4013
Solanum nigrum	N1	19	0.556	2.849	18	268	1273	0.6567	0.3433
	N2	16	0.766	3.765	15	147	588	0.6752	0.3248
	N3	12.811	0.72	2.992	12	148	474	0.635	0.365

## Sheet: S2
Supplementary Table S2 Genus and Phylum
ID	name	ID	name
Proteobacteria	P1	Sphingobium_A	G1
Actinobacteriota	P2	Sphingomicrobium	G2
Firmicutes_D	P3	Pseudoxanthomonas_A	G3
Acidobacteriota	P4	Brevundimonas	G4
Gemmatimonadota	P5	Novosphingobium	G5
Planctomycetota	P6	Devosia_A	G6
Bacteroidota	P7	Pantoea_A	G7
P-Others	P8	Rhizobium_A	G8
Patescibacteria	P9	Allorhizobium	G9
Bdellovibrionota_E	P10	Comamonas_F	G10
		Sphingomonas_L	G11
		Agrobacterium	G12
		Erwinia_B	G13
		Asticcacaulis	G14
		Achromobacter	G15
		Massilia	G16
		Paraburkholderia	G17
		Desulfobacillus	G18
		Acinetobacter	G19
		Chryseobacterium	G20
		Cronobacter	G21
		Pseudomonas_E	G22
		Klebsiella	G23
		Aeromonas	G24
		Acidovorax_A	G25
		Phenylobacterium	G26
		Mesorhizobium_F	G27
		Bradyrhizobium	G28
		Nocardioides_A	G29
		Rhizorhapis	G30
		Shinella	G31
		G-Others	G32
		Cupriavidus	G33
		Ilumatobacter_A	G34
		Noviherbaspirillum_A	G35
		Piscinibacter	G36
		Pseudoduganella	G37
		Pseudorhodoplanes	G38
		Qipengyuania	G39
		SYSU-D60007	G40
